# Supplementary material for: Feasibility of Using Animal Manure and Manure-Based Fertilizer as Soil Amendments: Veterinary Drugs Occurrence and Ecological Risk
Source: Toxics. 2025 Dec 26;14(1):32. doi: 10.3390/toxics14010032 (PMC12846102; doi:10.3390/toxics14010032)
Supplement: Supplementary file 1 [file toxics-14-00032-s001.zip]

Archive with 1 entries (1 files):
- toxics-4040874-supplementary.pdf
